# Supplementary material for: Impact of Starch Concentration on the Pasting and Rheological Properties of Gluten-Free Gels. Effects of Amylose Content and Thermal and Hydration Properties
Source: Foods. 2023 Jun 6;12(12):2281. doi: 10.3390/foods12122281 (PMC10297029; doi:10.3390/foods12122281)
Supplement: Supplementary file 1 [file foods-12-02281-s001.zip]

Archive with 1 entries (1 files):
- foods-2392404-supplementary.pdf
